# Supplementary material for: Protective Effect of Dictyophora Polysaccharides on Sodium Arsenite-Induced Hepatotoxicity: A Proteomics Study
Source: Front Pharmacol. 2021 Nov 26;12:749035. doi: 10.3389/fphar.2021.749035 (PMC8660860; doi:10.3389/fphar.2021.749035)
Supplement: Supplementary file 1 [file Table2.XLSX]

## Sheet: Sheet1
	Table S2 The biological process (BP) associated with the differentially expressed proteins in the As/Ctrl group.
#term ID	Term description	Observed gene count	Background gene count	False discovery rate	Matching proteins
GO:0006091	generation of precursor metabolites and energy	11	388	6.33e-05	ACAT1,ALDOA,ATPIF1,CHCHD5,IDH3B,LDHA,PGK1,PKM,PPP1R2,SH3BGRL3,TPI1
GO:0006096	glycolytic process	5	38	0.00021	ALDOA,LDHA,PGK1,PKM,TPI1
GO:0006757	ATP generation from ADP	5	39	0.00021	ALDOA,LDHA,PGK1,PKM,TPI1
GO:0042866	pyruvate biosynthetic process	5	42	0.00021	ALDOA,LDHA,PGK1,PKM,TPI1
GO:0051188	cofactor biosynthetic process	8	218	0.00021	ACAT1,ALDOA,ATPIF1,LDHA,MMAB,PGK1,PKM,TPI1
GO:0009166	nucleotide catabolic process	6	101	0.00027	ACAT1,ALDOA,LDHA,PGK1,PKM,TPI1
GO:0006090	pyruvate metabolic process	5	66	0.00031	ALDOA,LDHA,PGK1,PKM,TPI1
GO:0006735	NADH regeneration	4	25	0.00031	ALDOA,PGK1,PKM,TPI1
GO:0019359	nicotinamide nucleotide biosynthetic process	5	68	0.00031	ALDOA,LDHA,PGK1,PKM,TPI1
GO:0019674	NAD metabolic process	5	66	0.00031	ALDOA,LDHA,PGK1,PKM,TPI1
GO:0051186	cofactor metabolic process	10	467	0.00031	ACAT1,ACOT2,ALDOA,ATPIF1,LDHA,MMAB,PGK1,PKM,STAT5B,TPI1
GO:0061621	canonical glycolysis	4	25	0.00031	ALDOA,PGK1,PKM,TPI1
GO:0061718	glucose catabolic process to pyruvate	4	25	0.00031	ALDOA,PGK1,PKM,TPI1
GO:0006754	ATP biosynthetic process	5	75	0.00037	ALDOA,LDHA,PGK1,PKM,TPI1
GO:0009108	coenzyme biosynthetic process	6	167	0.0009	ACAT1,ALDOA,LDHA,PGK1,PKM,TPI1
GO:0009168	purine ribonucleoside monophosphate biosynthetic process	5	98	0.00094	ALDOA,LDHA,PGK1,PKM,TPI1
GO:0032787	monocarboxylic acid metabolic process	9	477	0.00094	ACAT1,ACOT2,ALDOA,LDHA,MIF,PGK1,PKM,STAT5B,TPI1
GO:0046903	secretion	13	1070	0.001	ALB,ALDOA,ANPEP,ANXA1,CLU,FAM129B,LIN7C,MIF,PAFAH1B2,PKM,S100A11,STAT5B,TAGLN2
GO:0009435	NAD biosynthetic process	4	51	0.0012	ALDOA,PGK1,PKM,TPI1
GO:0009152	purine ribonucleotide biosynthetic process	6	189	0.0013	ACAT1,ALDOA,LDHA,PGK1,PKM,TPI1
GO:0032940	secretion by cell	12	959	0.0014	ALB,ALDOA,ANPEP,ANXA1,CLU,FAM129B,LIN7C,MIF,PAFAH1B2,PKM,S100A11,TAGLN2
GO:0006732	coenzyme metabolic process	7	297	0.0016	ACAT1,ACOT2,ALDOA,LDHA,PGK1,PKM,TPI1
GO:0072330	monocarboxylic acid biosynthetic process	6	200	0.0016	ALDOA,LDHA,MIF,PGK1,PKM,TPI1
GO:0008637	apoptotic mitochondrial changes	4	60	0.0017	CLU,MFF,PPIF,SFN
GO:0070584	mitochondrion morphogenesis	3	20	0.0017	MFF,POLDIP2,SLIRP
GO:0001836	release of cytochrome c from mitochondria	3	22	0.0021	CLU,MFF,SFN
GO:0045931	positive regulation of mitotic cell cycle	5	144	0.0032	ANXA1,POLDIP2,PPP1R10,SIN3A,STAT5B
GO:0010821	regulation of mitochondrion organization	5	148	0.0036	ATPIF1,CLU,MFF,PPIF,SFN
GO:0051179	localization	30	5233	0.0036	ACOT2,ALB,ALDOA,ANPEP,ANXA1,ANXA11,ATPIF1,CLU,COPZ1,CRK,CUTA,EIF5A,FAM129B,HNRNPA2B1,ITGB4,KRT2,LIN7C,MFF,MIF,PAFAH1B2,PKM,PPIF,PPP1R10,PRAF2,S100A11,SFN,SIN3A,SLIRP,STAT5B,TAGLN2
GO:0006887	exocytosis	10	774	0.0039	ALB,ALDOA,ANPEP,CLU,LIN7C,MIF,PAFAH1B2,PKM,S100A11,TAGLN2
GO:0017144	drug metabolic process	9	622	0.0039	ACAT1,ALDOA,IDH3B,LDHA,MMAB,PGK1,PKM,STAT5B,TPI1
GO:0042981	regulation of apoptotic process	14	1501	0.0048	ALB,ANXA1,ATPIF1,CLU,FAM129B,HSPE1,LDHA,MFF,MIF,PPIF,PPP1R10,SFN,SIN3A,STAT5B
GO:0045787	positive regulation of cell cycle	7	376	0.0051	ANXA1,MIF,POLDIP2,PPP1R10,SFN,SIN3A,STAT5B
GO:0033043	regulation of organelle organization	12	1155	0.0055	ANXA1,ATPIF1,CLU,CRK,HNRNPA2B1,HNRNPC,MFF,PPIF,PPP1R10,SFN,SIN3A,STMN1
GO:0006549	isoleucine metabolic process	2	5	0.0057	ACAT1,STAT5B
GO:0010822	positive regulation of mitochondrion organization	4	89	0.0057	ATPIF1,MFF,PPIF,SFN
GO:2001235	positive regulation of apoptotic signaling pathway	5	171	0.0059	ATPIF1,CLU,MFF,PPIF,SFN
GO:0034655	nucleobase-containing compound catabolic process	7	394	0.0062	ACAT1,ALDOA,DNASE2,LDHA,PGK1,PKM,TPI1
GO:0016043	cellular component organization	29	5163	0.0065	ACAT1,ACOT2,ALB,ALDOA,ANXA1,ATPIF1,CLU,CRK,DNASE2,FAM129B,GTF3C4,HNRNPA2B1,ITGB4,KRT2,MDN1,MFF,MIF,MRPS28,PKM,POLDIP2,PPIF,PTGFRN,SFN,SIN3A,SLIRP,STMN1,TUBB6,VBP1,ZYX
GO:0045055	regulated exocytosis	9	691	0.0072	ALB,ALDOA,ANPEP,CLU,MIF,PAFAH1B2,PKM,S100A11,TAGLN2
GO:0006810	transport	25	4130	0.0073	ACOT2,ALB,ALDOA,ANPEP,ANXA1,ANXA11,ATPIF1,CLU,COPZ1,CRK,EIF5A,FAM129B,HNRNPA2B1,LIN7C,MFF,MIF,PAFAH1B2,PKM,PPIF,PPP1R10,PRAF2,S100A11,SFN,STAT5B,TAGLN2
GO:0019752	carboxylic acid metabolic process	10	854	0.0073	ACAT1,ACOT2,ALDOA,IDH3B,LDHA,MIF,PGK1,PKM,STAT5B,TPI1
GO:0043066	negative regulation of apoptotic process	10	859	0.0075	ALB,ANXA1,CLU,FAM129B,MIF,PPIF,PPP1R10,SFN,SIN3A,STAT5B
GO:0010638	positive regulation of organelle organization	8	552	0.0077	ANXA1,ATPIF1,HNRNPA2B1,MFF,PPIF,PPP1R10,SFN,SIN3A
GO:0007005	mitochondrion organization	7	424	0.0084	ATPIF1,CLU,MFF,POLDIP2,PPIF,SFN,SLIRP
GO:0009150	purine ribonucleotide metabolic process	7	425	0.0084	ACAT1,ACOT2,ALDOA,LDHA,PGK1,PKM,TPI1
GO:0044283	small molecule biosynthetic process	8	569	0.0087	ACAT1,ALDOA,LDHA,MIF,MMAB,PGK1,PKM,TPI1
GO:0006006	glucose metabolic process	4	113	0.0097	ALDOA,PGK1,PKM,TPI1
GO:0006094	gluconeogenesis	3	46	0.0097	ALDOA,PGK1,TPI1
GO:0042542	response to hydrogen peroxide	4	112	0.0097	ANXA1,CRK,LDHA,PPIF
GO:0051260	protein homooligomerization	6	312	0.0097	ACAT1,ALDOA,ATPIF1,MFF,MIF,PKM
GO:0051346	negative regulation of hydrolase activity	7	438	0.0097	ANXA1,ATPIF1,PPIF,PPME1,PPP1R10,PPP1R2,SFN
GO:0090199	regulation of release of cytochrome c from mitochondria	3	45	0.0097	CLU,MFF,PPIF
GO:0055114	oxidation-reduction process	10	923	0.0101	ACAT1,ALDOA,CHCHD5,IDH3B,LDHA,PGK1,PKM,PPP1R2,SH3BGRL3,TPI1
GO:0016192	vesicle-mediated transport	14	1699	0.0105	ALB,ALDOA,ANPEP,ANXA1,ANXA11,CLU,COPZ1,CRK,LIN7C,MIF,PAFAH1B2,PKM,S100A11,TAGLN2
GO:0043065	positive regulation of apoptotic process	8	604	0.0105	ANXA1,ATPIF1,CLU,HSPE1,LDHA,MFF,PPIF,SFN
GO:0006457	protein folding	5	214	0.0107	CLU,HSPE1,PPIF,PPIL3,VBP1
GO:0051130	positive regulation of cellular component organization	11	1128	0.0113	ANXA1,ATPIF1,CLU,CRK,EIF5A,HNRNPA2B1,MFF,PPIF,PPP1R10,SFN,SIN3A
GO:0032515	negative regulation of phosphoprotein phosphatase activity	3	51	0.0114	PPME1,PPP1R10,PPP1R2
GO:0003334	keratinocyte development	2	11	0.0127	KRT2,SFN
GO:0002576	platelet degranulation	4	129	0.0128	ALB,ALDOA,CLU,TAGLN2
GO:0009167	purine ribonucleoside monophosphate metabolic process	5	230	0.0129	ALDOA,LDHA,PGK1,PKM,TPI1
GO:0002697	regulation of immune effector process	6	362	0.0149	ANXA1,CLU,CRK,MIF,SIN3A,STAT5B
GO:0009987	cellular process	55	14652	0.0151	ACAT1,ACOT2,ALB,ALDOA,ALPI,ALPL,ANPEP,ANXA1,ANXA11,ATPIF1,CHCHD5,CLU,CRK,DNASE2,EIF5A,FAM129B,GTF3C4,HNRNPA2B1,HNRNPC,HSPE1,IDH3B,ITGB4,KRT2,LDHA,LIN7C,MDN1,MFF,MIF,MMAB,MRPS28,PAFAH1B2,PDLIM5,PGK1,PKM,POLDIP2,PPIF,PPIL3,PPME1,PPP1R2,PTGFRN,S100A11,S100A4,SFN,SH3BGRL3,SIN3A,SLIRP,STAT5B,STMN1,TAF6,TAGLN2,TBCB,TPI1,TUBB6,VBP1,ZYX
GO:0001775	cell activation	10	1024	0.0173	ALDOA,ANPEP,ANXA1,CLU,KRT2,MIF,PAFAH1B2,PKM,S100A11,STAT5B
GO:0009888	tissue development	13	1626	0.0183	ACAT1,ALPL,ANXA1,ITGB4,KRT2,LIN7C,PDLIM5,PGK1,PKM,S100A4,SFN,STAT5B,TAGLN2
GO:0048856	anatomical structure development	27	5085	0.0183	ACAT1,ALPL,ANPEP,ANXA1,ATPIF1,CLU,DNASE2,FAM129B,ITGB4,KRT2,LDHA,LIN7C,MFF,PAFAH1B2,PDLIM5,PGK1,PKM,POLDIP2,S100A4,SFN,SIN3A,SLIRP,STAT5B,STMN1,TAGLN2,TBCB,TPI1
GO:2001233	regulation of apoptotic signaling pathway	6	388	0.0199	ATPIF1,CLU,MFF,MIF,PPIF,SFN
GO:0032502	developmental process	28	5401	0.02	ACAT1,ALPL,ANPEP,ANXA1,ATPIF1,CLU,DNASE2,FAM129B,ITGB4,KRT2,LDHA,LIN7C,MFF,MIF,PAFAH1B2,PDLIM5,PGK1,PKM,POLDIP2,S100A4,SFN,SIN3A,SLIRP,STAT5B,STMN1,TAGLN2,TBCB,TPI1
GO:0032780	negative regulation of ATPase activity	2	16	0.0209	ATPIF1,PPIF
GO:0048869	cellular developmental process	21	3533	0.0209	ANPEP,ANXA1,ATPIF1,CLU,DNASE2,FAM129B,ITGB4,KRT2,MFF,MIF,PDLIM5,PGK1,POLDIP2,S100A4,SFN,SIN3A,SLIRP,STAT5B,STMN1,TAGLN2,TBCB
GO:0065008	regulation of biological quality	21	3559	0.0225	ALB,ALDOA,ANPEP,ANXA1,ATPIF1,CLU,CRK,DNASE2,FAM129B,HNRNPA2B1,HNRNPC,LIN7C,MIF,PDLIM5,PPIF,PPP1R10,SFN,SH3BGRL3,SIN3A,STAT5B,STMN1
GO:0046902	regulation of mitochondrial membrane permeability	3	71	0.0226	ATPIF1,PPIF,SFN
GO:0090201	negative regulation of release of cytochrome c from mitochondria	2	17	0.0226	CLU,PPIF
GO:0045321	leukocyte activation	9	894	0.0235	ALDOA,ANPEP,ANXA1,CLU,MIF,PAFAH1B2,PKM,S100A11,STAT5B
GO:2001021	negative regulation of response to DNA damage stimulus	3	74	0.0248	CLU,MIF,PPP1R10
GO:0043462	regulation of ATPase activity	3	76	0.0265	ATPIF1,DNAJC9,PPIF
GO:0061436	establishment of skin barrier	2	19	0.0269	SFN,STMN1
GO:0002274	myeloid leukocyte activation	7	574	0.0274	ALDOA,ANPEP,CLU,MIF,PAFAH1B2,PKM,S100A11
GO:0006996	organelle organization	19	3131	0.0278	ACOT2,ALDOA,ANXA1,ATPIF1,CLU,GTF3C4,HNRNPA2B1,KRT2,MDN1,MFF,POLDIP2,PPIF,PTGFRN,SFN,SIN3A,SLIRP,STMN1,TUBB6,ZYX
GO:0051289	protein homotetramerization	3	78	0.0278	ALDOA,ATPIF1,PKM
GO:0090407	organophosphate biosynthetic process	7	577	0.0278	ACAT1,ALDOA,ALPI,LDHA,PGK1,PKM,TPI1
GO:0032204	regulation of telomere maintenance	3	81	0.0298	HNRNPA2B1,HNRNPC,PPP1R10
GO:0043933	protein-containing complex subunit organization	13	1770	0.033	ACAT1,ALB,ALDOA,ATPIF1,CLU,CRK,MDN1,MFF,MIF,MRPS28,PKM,STMN1,VBP1
GO:0046677	response to antibiotic	5	305	0.0342	ALPL,ANXA1,CRK,LDHA,PPIF
GO:0005975	carbohydrate metabolic process	6	457	0.0378	ALDOA,LDHA,PGK1,PKM,PPP1R2,TPI1
GO:0048872	homeostasis of number of cells	4	193	0.0406	ANXA1,ATPIF1,DNASE2,STAT5B
GO:0002443	leukocyte mediated immunity	7	632	0.0423	ALDOA,ANPEP,CLU,MIF,PAFAH1B2,PKM,S100A11
GO:0033014	tetrapyrrole biosynthetic process	2	26	0.0428	ATPIF1,MMAB
GO:2001243	negative regulation of intrinsic apoptotic signaling pathway	3	96	0.044	CLU,MIF,PPIF
GO:0051128	regulation of cellular component organization	15	2306	0.0446	ALDOA,ANXA1,ATPIF1,CLU,CRK,EIF5A,HNRNPA2B1,HNRNPC,MFF,PDLIM5,PPIF,PPP1R10,SFN,SIN3A,STMN1
GO:0010639	negative regulation of organelle organization	5	333	0.0465	CLU,HNRNPC,PPIF,SIN3A,STMN1
GO:0033032	regulation of myeloid cell apoptotic process	2	28	0.0473	ANXA1,MIF
GO:0043312	neutrophil degranulation	6	485	0.0473	ALDOA,ANPEP,MIF,PAFAH1B2,PKM,S100A11
GO:0002262	myeloid cell homeostasis	3	102	0.0495	ANXA1,ATPIF1,DNASE2
GO:0010035	response to inorganic substance	6	491	0.0495	ANXA1,ANXA11,CRK,CUTA,LDHA,PPIF
GO:0043403	skeletal muscle tissue regeneration	2	29	0.0495	ANXA1,PKM
GO:0090200	positive regulation of release of cytochrome c from mitochondria	2	29	0.0495	MFF,PPIF
