# Supplementary material for: Protective Effect of Dictyophora Polysaccharides on Sodium Arsenite-Induced Hepatotoxicity: A Proteomics Study
Source: Front Pharmacol. 2021 Nov 26;12:749035. doi: 10.3389/fphar.2021.749035 (PMC8660860; doi:10.3389/fphar.2021.749035)
Supplement: Supplementary file 2 [file Table3.XLSX]

## Sheet: Sheet1
	Table S3 The cellular component (GO) associated with the differentially expressed proteins in the As/Ctrl group.
#term ID	Term description	Observed gene count	Background gene count	False discovery rate	Matching proteins
GO:0005737	cytoplasm	52	11238	0.00011	ACAT1,ACOT2,ALB,ALDOA,ANPEP,ANXA1,ANXA11,ATPIF1,CHCHD5,CLU,COPZ1,CRK,DNAJC9,DNASE2,EIF5A,FAM129B,GTF3C4,HNRNPA2B1,HNRNPC,HSPE1,IDH3B,KRT2,LDHA,LIN7C,MDN1,MFF,MIF,MMAB,MRPS28,PAFAH1B2,PDLIM5,PGK1,PKM,POLDIP2,PPIF,PPP1R2,PRAF2,PTGFRN,S100A11,S100A4,SFN,SH3BGRL3,SLIRP,STAT5B,STMN1,TAF6,TAGLN2,TBCB,TPI1,TUBB6,VBP1,ZYX
GO:0043230	extracellular organelle	6	94	0.00011	ALB,ALDOA,ALPL,ANPEP,ANXA1,HNRNPA2B1
GO:0044444	cytoplasmic part	48	9377	0.00011	ACAT1,ACOT2,ALB,ALDOA,ANPEP,ANXA1,ANXA11,ATPIF1,CHCHD5,CLU,COPZ1,CRK,DNAJC9,DNASE2,EIF5A,FAM129B,GTF3C4,HNRNPC,HSPE1,IDH3B,KRT2,LDHA,MDN1,MFF,MIF,MMAB,MRPS28,PAFAH1B2,PDLIM5,PGK1,PKM,POLDIP2,PPIF,PPP1R2,PRAF2,PTGFRN,S100A11,S100A4,SFN,SLIRP,STAT5B,STMN1,TAF6,TAGLN2,TBCB,TPI1,VBP1,ZYX
GO:0070062	extracellular exosome	5	80	0.00047	ALB,ALDOA,ANPEP,ANXA1,HNRNPA2B1
GO:0005739	mitochondrion	16	1531	0.00065	ACAT1,ACOT2,ANXA1,ATPIF1,CHCHD5,CLU,GTF3C4,HSPE1,IDH3B,MFF,MMAB,MRPS28,POLDIP2,PPIF,SFN,SLIRP
GO:0044424	intracellular part	56	13996	0.0012	ACAT1,ACOT2,ALB,ALDOA,ANPEP,ANXA1,ANXA11,ATPIF1,CHCHD5,CLU,COPZ1,CRK,DNAJC9,DNASE2,EIF5A,FAM129B,GTF3C4,HNRNPA2B1,HNRNPC,HSPE1,IDH3B,KRT2,LDHA,LIN7C,MDN1,MFF,MIF,MMAB,MRPS28,PAFAH1B2,PDLIM5,PGK1,PKM,POLDIP2,PPIF,PPIL3,PPME1,PPP1R10,PPP1R2,PRAF2,PTGFRN,S100A11,S100A4,SFN,SH3BGRL3,SIN3A,SLIRP,STAT5B,STMN1,TAF6,TAGLN2,TBCB,TPI1,TUBB6,VBP1,ZYX
GO:0005759	mitochondrial matrix	8	463	0.0021	ACAT1,ACOT2,HSPE1,IDH3B,MMAB,MRPS28,POLDIP2,PPIF
GO:0034774	secretory granule lumen	7	323	0.0021	ALB,ALDOA,CLU,MIF,PAFAH1B2,PKM,S100A11
GO:0043226	organelle	52	12432	0.0021	ACAT1,ACOT2,ALB,ALDOA,ALPL,ANPEP,ANXA1,ANXA11,ATPIF1,CHCHD5,CLU,COPZ1,CRK,DNAJC9,DNASE2,EIF5A,FAM129B,GTF3C4,HNRNPA2B1,HNRNPC,HSPE1,IDH3B,KRT2,LIN7C,MDN1,MFF,MIF,MMAB,MRPS28,PAFAH1B2,PDLIM5,PKM,POLDIP2,PPIF,PPIL3,PPME1,PPP1R10,PRAF2,PTGFRN,S100A11,S100A4,SFN,SH3BGRL3,SIN3A,SLIRP,STAT5B,STMN1,TAF6,TBCB,TUBB6,VBP1,ZYX
GO:0044429	mitochondrial part	12	1015	0.0021	ACAT1,ACOT2,ANXA1,CHCHD5,CLU,HSPE1,IDH3B,MFF,MMAB,MRPS28,POLDIP2,PPIF
GO:0044446	intracellular organelle part	42	8882	0.0021	ACAT1,ACOT2,ALB,ALDOA,ANPEP,ANXA1,ANXA11,CHCHD5,CLU,COPZ1,DNAJC9,EIF5A,FAM129B,GTF3C4,HNRNPA2B1,HNRNPC,HSPE1,IDH3B,KRT2,MDN1,MFF,MIF,MMAB,MRPS28,PAFAH1B2,PKM,POLDIP2,PPIF,PPIL3,PPME1,PPP1R10,PRAF2,PTGFRN,S100A11,SH3BGRL3,SIN3A,STAT5B,STMN1,TAF6,TBCB,TUBB6,ZYX
GO:0070013	intracellular organelle lumen	30	5162	0.0021	ACAT1,ACOT2,ALB,ALDOA,ANXA1,ANXA11,CHCHD5,CLU,DNAJC9,FAM129B,GTF3C4,HNRNPA2B1,HNRNPC,HSPE1,IDH3B,MDN1,MIF,MMAB,MRPS28,PAFAH1B2,PKM,POLDIP2,PPIF,PPME1,PPP1R10,S100A11,SH3BGRL3,SIN3A,STAT5B,TAF6
GO:0099503	secretory vesicle	11	948	0.0022	ALB,ALDOA,ANPEP,ANXA11,CLU,MFF,MIF,PAFAH1B2,PKM,S100A11,SLIRP
GO:0044464	cell part	59	16244	0.0029	ACAT1,ACOT2,ALB,ALDOA,ALPI,ALPL,ANPEP,ANXA1,ANXA11,ATPIF1,CHCHD5,CLU,COPZ1,CRK,DNAJC9,DNASE2,EIF5A,FAM129B,GTF3C4,HNRNPA2B1,HNRNPC,HSPE1,IDH3B,ITGB4,KRT2,LDHA,LIN7C,MDN1,MFF,MIF,MMAB,MRPS28,PAFAH1B2,PDLIM5,PGK1,PKM,POLDIP2,PPIF,PPIL3,PPME1,PPP1R10,PPP1R2,PRAF2,PTGFRN,S100A11,S100A4,SFN,SH3BGRL3,SIN3A,SLIRP,STAT5B,STMN1,TAF6,TAGLN2,TBCB,TPI1,TUBB6,VBP1,ZYX
GO:0030141	secretory granule	10	828	0.003	ALB,ALDOA,ANPEP,ANXA11,CLU,MIF,PAFAH1B2,PKM,S100A11,SLIRP
GO:0005829	cytosol	28	4958	0.0037	ACOT2,ALDOA,ANXA1,ANXA11,CLU,COPZ1,CRK,DNAJC9,EIF5A,FAM129B,HNRNPC,KRT2,LDHA,MDN1,MIF,PAFAH1B2,PDLIM5,PGK1,PKM,SFN,STAT5B,STMN1,TAF6,TAGLN2,TBCB,TPI1,VBP1,ZYX
GO:0043229	intracellular organelle	50	12193	0.0042	ACAT1,ACOT2,ALB,ALDOA,ANPEP,ANXA1,ANXA11,ATPIF1,CHCHD5,CLU,COPZ1,CRK,DNAJC9,DNASE2,EIF5A,FAM129B,GTF3C4,HNRNPA2B1,HNRNPC,HSPE1,IDH3B,KRT2,MDN1,MFF,MIF,MMAB,MRPS28,PAFAH1B2,PDLIM5,PKM,POLDIP2,PPIF,PPIL3,PPME1,PPP1R10,PRAF2,PTGFRN,S100A11,S100A4,SFN,SH3BGRL3,SIN3A,SLIRP,STAT5B,STMN1,TAF6,TBCB,TUBB6,VBP1,ZYX
GO:1904813	ficolin-1-rich granule lumen	4	125	0.0077	ALDOA,MIF,PAFAH1B2,PKM
GO:0031093	platelet alpha granule lumen	3	68	0.0152	ALB,ALDOA,CLU
GO:0031982	vesicle	16	2318	0.0152	ALB,ALDOA,ANPEP,ANXA1,ANXA11,CLU,COPZ1,HNRNPA2B1,MFF,MIF,PAFAH1B2,PKM,PRAF2,S100A11,SLIRP,ZYX
GO:0043227	membrane-bounded organelle	46	11244	0.0164	ACAT1,ACOT2,ALB,ALDOA,ALPL,ANPEP,ANXA1,ANXA11,ATPIF1,CHCHD5,CLU,COPZ1,CRK,DNAJC9,DNASE2,EIF5A,FAM129B,GTF3C4,HNRNPA2B1,HNRNPC,HSPE1,IDH3B,MDN1,MFF,MIF,MMAB,MRPS28,PAFAH1B2,PKM,POLDIP2,PPIF,PPIL3,PPME1,PPP1R10,PRAF2,PTGFRN,S100A11,S100A4,SFN,SH3BGRL3,SIN3A,SLIRP,STAT5B,TAF6,VBP1,ZYX
GO:0005615	extracellular space	10	1134	0.0234	ALB,ALDOA,ANPEP,ANXA1,CLU,DNAJC9,HNRNPA2B1,MIF,PGK1,SFN
GO:0031410	cytoplasmic vesicle	15	2226	0.0243	ALB,ALDOA,ANPEP,ANXA1,ANXA11,CLU,COPZ1,MFF,MIF,PAFAH1B2,PKM,PRAF2,S100A11,SLIRP,ZYX
GO:0043231	intracellular membrane-bounded organelle	43	10365	0.0243	ACAT1,ACOT2,ALB,ANPEP,ANXA1,ANXA11,ATPIF1,CHCHD5,CLU,COPZ1,CRK,DNAJC9,DNASE2,EIF5A,FAM129B,GTF3C4,HNRNPA2B1,HNRNPC,HSPE1,IDH3B,MDN1,MFF,MIF,MMAB,MRPS28,PAFAH1B2,PKM,POLDIP2,PPIF,PPIL3,PPME1,PPP1R10,PTGFRN,S100A11,S100A4,SFN,SH3BGRL3,SIN3A,SLIRP,STAT5B,TAF6,VBP1,ZYX
GO:0044421	extracellular region part	11	1375	0.0254	ALB,ALDOA,ALPL,ANPEP,ANXA1,CLU,DNAJC9,HNRNPA2B1,MIF,PGK1,SFN
GO:0071013	catalytic step 2 spliceosome	3	99	0.0312	HNRNPA2B1,HNRNPC,PPIL3
GO:0044433	cytoplasmic vesicle part	11	1447	0.0345	ALB,ALDOA,ANPEP,ANXA1,CLU,COPZ1,MIF,PAFAH1B2,PKM,PRAF2,S100A11
