# Supplementary material for: Protective Effect of Dictyophora Polysaccharides on Sodium Arsenite-Induced Hepatotoxicity: A Proteomics Study
Source: Front Pharmacol. 2021 Nov 26;12:749035. doi: 10.3389/fphar.2021.749035 (PMC8660860; doi:10.3389/fphar.2021.749035)
Supplement: Supplementary file 4 [file Table9.XLSX]

## Sheet: Table S8
		Table S9 The pathways associated with the differentially expressed proteins in the DIP+As/ As group
	#term ID	Term description	Observed gene count	Background gene count	False discovery rate	Matching proteins
KEGG Pathways	hsa03010	Ribosome	17	130	1.92e-19	MRPL11,RPL13,RPL17,RPL19,RPL23A,RPL24,RPL26,RPL27,RPL31,RPL34,RPL35A,RPL6,RPL7,RPS13,RPS15A,RPS19,RPS5
	hsa01210	2-Oxocarboxylic acid metabolism	3	17	0.0023	BCAT2,IDH3B,IDH3G
Reactome Pathways	HSA-1799339	SRP-dependent cotranslational protein targeting to membrane	17	109	1.88e-20	RPL13,RPL17,RPL19,RPL23A,RPL24,RPL26,RPL27,RPL31,RPL34,RPL35A,RPL6,RPL7,RPS13,RPS15A,RPS19,RPS5,SEC61B
	HSA-72766	Translation	22	288	1.88e-20	DAP3,MRPL11,MRPL39,MRPL43,MRPS28,RPL13,RPL17,RPL19,RPL23A,RPL24,RPL26,RPL27,RPL31,RPL34,RPL35A,RPL6,RPL7,RPS13,RPS15A,RPS19,RPS5,SEC61B
	HSA-156902	Peptide chain elongation	16	86	1.93e-20	RPL13,RPL17,RPL19,RPL23A,RPL24,RPL26,RPL27,RPL31,RPL34,RPL35A,RPL6,RPL7,RPS13,RPS15A,RPS19,RPS5
	HSA-192823	Viral mRNA Translation	16	86	1.93e-20	RPL13,RPL17,RPL19,RPL23A,RPL24,RPL26,RPL27,RPL31,RPL34,RPL35A,RPL6,RPL7,RPS13,RPS15A,RPS19,RPS5
	HSA-2408557	Selenocysteine synthesis	16	90	2.23e-20	RPL13,RPL17,RPL19,RPL23A,RPL24,RPL26,RPL27,RPL31,RPL34,RPL35A,RPL6,RPL7,RPS13,RPS15A,RPS19,RPS5
	HSA-72764	Eukaryotic Translation Termination	16	90	2.23e-20	RPL13,RPL17,RPL19,RPL23A,RPL24,RPL26,RPL27,RPL31,RPL34,RPL35A,RPL6,RPL7,RPS13,RPS15A,RPS19,RPS5
	HSA-975956	Nonsense Mediated Decay (NMD) independent of the Exon Junction Complex (EJC)	16	92	2.23e-20	RPL13,RPL17,RPL19,RPL23A,RPL24,RPL26,RPL27,RPL31,RPL34,RPL35A,RPL6,RPL7,RPS13,RPS15A,RPS19,RPS5
	HSA-72689	Formation of a pool of free 40S subunits	16	98	4.24e-20	RPL13,RPL17,RPL19,RPL23A,RPL24,RPL26,RPL27,RPL31,RPL34,RPL35A,RPL6,RPL7,RPS13,RPS15A,RPS19,RPS5
	HSA-156827	L13a-mediated translational silencing of Ceruloplasmin expression	16	107	1.37e-19	RPL13,RPL17,RPL19,RPL23A,RPL24,RPL26,RPL27,RPL31,RPL34,RPL35A,RPL6,RPL7,RPS13,RPS15A,RPS19,RPS5
	HSA-72706	GTP hydrolysis and joining of the 60S ribosomal subunit	16	108	1.42e-19	RPL13,RPL17,RPL19,RPL23A,RPL24,RPL26,RPL27,RPL31,RPL34,RPL35A,RPL6,RPL7,RPS13,RPS15A,RPS19,RPS5
	HSA-975957	Nonsense Mediated Decay (NMD) enhanced by the Exon Junction Complex (EJC)	16	112	2.22e-19	RPL13,RPL17,RPL19,RPL23A,RPL24,RPL26,RPL27,RPL31,RPL34,RPL35A,RPL6,RPL7,RPS13,RPS15A,RPS19,RPS5
	HSA-9010553	Regulation of expression of SLITs and ROBOs	16	164	3.62e-17	RPL13,RPL17,RPL19,RPL23A,RPL24,RPL26,RPL27,RPL31,RPL34,RPL35A,RPL6,RPL7,RPS13,RPS15A,RPS19,RPS5
	HSA-376176	Signaling by ROBO receptors	17	210	5.07e-17	CDC42,RPL13,RPL17,RPL19,RPL23A,RPL24,RPL26,RPL27,RPL31,RPL34,RPL35A,RPL6,RPL7,RPS13,RPS15A,RPS19,RPS5
	HSA-6791226	Major pathway of rRNA processing in the nucleolus and cytosol	16	179	1.2e-16	RPL13,RPL17,RPL19,RPL23A,RPL24,RPL26,RPL27,RPL31,RPL34,RPL35A,RPL6,RPL7,RPS13,RPS15A,RPS19,RPS5
	HSA-71291	Metabolism of amino acids and derivatives	19	354	5.09e-16	BCAT2,DBT,HRSP12,RPL13,RPL17,RPL19,RPL23A,RPL24,RPL26,RPL27,RPL31,RPL34,RPL35A,RPL6,RPL7,RPS13,RPS15A,RPS19,RPS5
	HSA-5663205	Infectious disease	17	363	2.24e-13	NMT1,RPL13,RPL17,RPL19,RPL23A,RPL24,RPL26,RPL27,RPL31,RPL34,RPL35A,RPL6,RPL7,RPS13,RPS15A,RPS19,RPS5
	HSA-8953854	Metabolism of RNA	19	652	1.81e-11	HNRNPC,RPL13,RPL17,RPL19,RPL23A,RPL24,RPL26,RPL27,RPL31,RPL34,RPL35A,RPL6,RPL7,RPS13,RPS15A,RPS19,RPS5,SRSF3,XAB2
	HSA-1266738	Developmental Biology	22	1023	7.68e-11	CDC42,HIST1H2BA,KRT1,KRT10,KRT2,KRT9,RPL13,RPL17,RPL19,RPL23A,RPL24,RPL26,RPL27,RPL31,RPL34,RPL35A,RPL6,RPL7,RPS13,RPS15A,RPS19,RPS5
	HSA-392499	Metabolism of proteins	29	1948	9.62e-11	ARF4,ARF5,CD55,COPZ1,DAP3,HIST1H2BA,HNRNPC,MRPL11,MRPL39,MRPL43,MRPS28,RPL13,RPL17,RPL19,RPL23A,RPL24,RPL26,RPL27,RPL31,RPL34,RPL35A,RPL6,RPL7,RPS13,RPS15A,RPS19,RPS5,SEC61B,UCHL5
	HSA-1643685	Disease	18	1018	1.69e-07	GALE,NMT1,RPL13,RPL17,RPL19,RPL23A,RPL24,RPL26,RPL27,RPL31,RPL34,RPL35A,RPL6,RPL7,RPS13,RPS15A,RPS19,RPS5
	HSA-1430728	Metabolism	24	2032	9.1e-07	ACOT2,BCAT2,DBT,GALE,HRSP12,IDH3B,IDH3G,NDUFA5,RPL13,RPL17,RPL19,RPL23A,RPL24,RPL26,RPL27,RPL31,RPL34,RPL35A,RPL6,RPL7,RPS13,RPS15A,RPS19,RPS5
	HSA-5368286	Mitochondrial translation initiation	5	88	0.00018	DAP3,MRPL11,MRPL39,MRPL43,MRPS28
	HSA-5389840	Mitochondrial translation elongation	5	88	0.00018	DAP3,MRPL11,MRPL39,MRPL43,MRPS28
	HSA-5419276	Mitochondrial translation termination	5	88	0.00018	DAP3,MRPL11,MRPL39,MRPL43,MRPS28
	HSA-72695	Formation of the ternary complex, and subsequently, the 43S complex	4	49	0.0003	RPS13,RPS15A,RPS19,RPS5
	HSA-72649	Translation initiation complex formation	4	55	0.00045	RPS13,RPS15A,RPS19,RPS5
	HSA-72702	Ribosomal scanning and start codon recognition	4	55	0.00045	RPS13,RPS15A,RPS19,RPS5
	HSA-6807878	COPI-mediated anterograde transport	4	99	0.0036	ARF4,ARF5,CD55,COPZ1
	HSA-5661231	Metallothioneins bind metals	2	11	0.0065	MT1E,MT1X
	HSA-6809371	Formation of the cornified envelope	4	128	0.0087	KRT1,KRT10,KRT2,KRT9
	HSA-71403	Citric acid cycle (TCA cycle)	2	22	0.0204	IDH3B,IDH3G
	HSA-70895	Branched-chain amino acid catabolism	2	23	0.0217	BCAT2,DBT
	HSA-6811434	COPI-dependent Golgi-to-ER retrograde traffic	3	96	0.0315	ARF4,ARF5,COPZ1
