# Supplementary material for: Protective Effect of Dictyophora Polysaccharides on Sodium Arsenite-Induced Hepatotoxicity: A Proteomics Study
Source: Front Pharmacol. 2021 Nov 26;12:749035. doi: 10.3389/fphar.2021.749035 (PMC8660860; doi:10.3389/fphar.2021.749035)
Supplement: Supplementary file 6 [file Table6.XLSX]

## Sheet: Sheet1
	Table S6 The biological process (BP) associated with the differentially expressed proteins in the DIP+As/ As group.
#term ID	Term description	Observed gene count	Background gene count	False discovery rate	Matching proteins
GO:0006614	SRP-dependent cotranslational protein targeting to membrane	17	92	1.65e-20	RPL13,RPL17,RPL19,RPL23A,RPL24,RPL26,RPL27,RPL31,RPL34,RPL35A,RPL6,RPL7,RPS13,RPS15A,RPS19,RPS5,SEC61B
GO:0000184	nuclear-transcribed mRNA catabolic process, nonsense-mediated decay	16	118	4.89e-18	RPL13,RPL17,RPL19,RPL23A,RPL24,RPL26,RPL27,RPL31,RPL34,RPL35A,RPL6,RPL7,RPS13,RPS15A,RPS19,RPS5
GO:0006412	translation	21	362	3.36e-17	DAP3,MRPL11,MRPL39,MRPL43,MRPS28,RPL13,RPL17,RPL19,RPL23A,RPL24,RPL26,RPL27,RPL31,RPL34,RPL35A,RPL6,RPL7,RPS13,RPS15A,RPS19,RPS5
GO:0006413	translational initiation	16	142	5.76e-17	RPL13,RPL17,RPL19,RPL23A,RPL24,RPL26,RPL27,RPL31,RPL34,RPL35A,RPL6,RPL7,RPS13,RPS15A,RPS19,RPS5
GO:0006518	peptide metabolic process	21	497	9.02e-15	DAP3,MRPL11,MRPL39,MRPL43,MRPS28,RPL13,RPL17,RPL19,RPL23A,RPL24,RPL26,RPL27,RPL31,RPL34,RPL35A,RPL6,RPL7,RPS13,RPS15A,RPS19,RPS5
GO:0006605	protein targeting	18	318	1.43e-14	ACOT2,RPL13,RPL17,RPL19,RPL23A,RPL24,RPL26,RPL27,RPL31,RPL34,RPL35A,RPL6,RPL7,RPS13,RPS15A,RPS19,RPS5,SEC61B
GO:0034655	nucleobase-containing compound catabolic process	18	394	4.47e-13	DNASE2,NUDT1,RPL13,RPL17,RPL19,RPL23A,RPL24,RPL26,RPL27,RPL31,RPL34,RPL35A,RPL6,RPL7,RPS13,RPS15A,RPS19,RPS5
GO:0072594	establishment of protein localization to organelle	18	396	4.6e-13	ACOT2,RPL13,RPL17,RPL19,RPL23A,RPL24,RPL26,RPL27,RPL31,RPL34,RPL35A,RPL6,RPL7,RPS13,RPS15A,RPS19,RPS5,SEC61B
GO:0043603	cellular amide metabolic process	22	732	9.29e-13	ACOT2,DAP3,MRPL11,MRPL39,MRPL43,MRPS28,RPL13,RPL17,RPL19,RPL23A,RPL24,RPL26,RPL27,RPL31,RPL34,RPL35A,RPL6,RPL7,RPS13,RPS15A,RPS19,RPS5
GO:0016071	mRNA metabolic process	21	667	1.69e-12	HNRNPC,PPIL3,PUS1,RPL13,RPL17,RPL19,RPL23A,RPL24,RPL26,RPL27,RPL31,RPL34,RPL35A,RPL6,RPL7,RPS13,RPS15A,RPS19,RPS5,SRSF3,XAB2
GO:0006886	intracellular protein transport	21	836	9.2e-11	ACOT2,COPZ1,DYNLRB1,RPL13,RPL17,RPL19,RPL23A,RPL24,RPL26,RPL27,RPL31,RPL34,RPL35A,RPL6,RPL7,RPS13,RPS15A,RPS19,RPS5,SEC61B,SRSF3
GO:0033365	protein localization to organelle	19	649	9.69e-11	ACOT2,ARF4,RPL13,RPL17,RPL19,RPL23A,RPL24,RPL26,RPL27,RPL31,RPL34,RPL35A,RPL6,RPL7,RPS13,RPS15A,RPS19,RPS5,SEC61B
GO:0015031	protein transport	25	1391	5.17e-10	ACOT2,ARF4,ARF5,ATP6V1B2,CHMP1A,COPZ1,DYNLRB1,RPL13,RPL17,RPL19,RPL23A,RPL24,RPL26,RPL27,RPL31,RPL34,RPL35A,RPL6,RPL7,RPS13,RPS15A,RPS19,RPS5,SEC61B,SRSF3
GO:0046907	intracellular transport	24	1390	3.09e-09	ACOT2,ARF4,CD55,CDC42,COPZ1,DYNLRB1,RPL13,RPL17,RPL19,RPL23A,RPL24,RPL26,RPL27,RPL31,RPL34,RPL35A,RPL6,RPL7,RPS13,RPS15A,RPS19,RPS5,SEC61B,SRSF3
GO:0044265	cellular macromolecule catabolic process	19	842	6.36e-09	DNASE2,RPL13,RPL17,RPL19,RPL23A,RPL24,RPL26,RPL27,RPL31,RPL34,RPL35A,RPL6,RPL7,RPS13,RPS15A,RPS19,RPS5,SEC61B,UCHL5
GO:0051649	establishment of localization in cell	25	1616	1.02e-08	ACOT2,ARF4,CD55,CDC42,CHMP1A,COPZ1,DYNLRB1,RPL13,RPL17,RPL19,RPL23A,RPL24,RPL26,RPL27,RPL31,RPL34,RPL35A,RPL6,RPL7,RPS13,RPS15A,RPS19,RPS5,SEC61B,SRSF3
GO:0034613	cellular protein localization	23	1367	1.34e-08	ACOT2,ARF4,COPZ1,DYNLRB1,RPL13,RPL17,RPL19,RPL23A,RPL24,RPL26,RPL27,RPL31,RPL34,RPL35A,RPL6,RPL7,RPS13,RPS15A,RPS19,RPS5,SEC61B,SRSF3,TMSB4X
GO:1901566	organonitrogen compound biosynthetic process	23	1370	1.36e-08	BCAT2,DAP3,MRPL11,MRPL39,MRPL43,MRPS28,NMT1,RPL13,RPL17,RPL19,RPL23A,RPL24,RPL26,RPL27,RPL31,RPL34,RPL35A,RPL6,RPL7,RPS13,RPS15A,RPS19,RPS5
GO:1901564	organonitrogen compound metabolic process	44	5281	3.28e-08	A2M,ACOT2,ARF4,ATP6V1B2,BCAT2,CD55,CDC42,CHMP1A,DAP3,HIST1H2BA,HIST1H4F,HRSP12,KRT1,KRT10,KRT2,MRPL11,MRPL39,MRPL43,MRPS28,NDUFA5,NMT1,NTMT1,NUDT1,PPIF,PPIL3,PRDX3,RPL13,RPL17,RPL19,RPL23A,RPL24,RPL26,RPL27,RPL31,RPL34,RPL35A,RPL6,RPL7,RPS13,RPS15A,RPS19,RPS5,SEC61B,UCHL5
GO:0008104	protein localization	26	1966	9.21e-08	ACOT2,ARF4,ARF5,ATP6V1B2,CHMP1A,COPZ1,DYNLRB1,RPL13,RPL17,RPL19,RPL23A,RPL24,RPL26,RPL27,RPL31,RPL34,RPL35A,RPL6,RPL7,RPS13,RPS15A,RPS19,RPS5,SEC61B,SRSF3,TMSB4X
GO:0002181	cytoplasmic translation	7	57	1.22e-07	RPL19,RPL24,RPL26,RPL31,RPL35A,RPL6,RPL7
GO:0019538	protein metabolic process	38	4194	1.33e-07	A2M,ARF4,CD55,CDC42,CHMP1A,DAP3,HIST1H2BA,HIST1H4F,KRT1,KRT10,KRT2,MRPL11,MRPL39,MRPL43,MRPS28,NMT1,NTMT1,PPIF,PPIL3,PRDX3,RPL13,RPL17,RPL19,RPL23A,RPL24,RPL26,RPL27,RPL31,RPL34,RPL35A,RPL6,RPL7,RPS13,RPS15A,RPS19,RPS5,SEC61B,UCHL5
GO:0044267	cellular protein metabolic process	35	3603	1.44e-07	ARF4,CDC42,DAP3,HIST1H2BA,HIST1H4F,KRT1,KRT10,KRT2,MRPL11,MRPL39,MRPL43,MRPS28,NMT1,NTMT1,PPIF,PPIL3,PRDX3,RPL13,RPL17,RPL19,RPL23A,RPL24,RPL26,RPL27,RPL31,RPL34,RPL35A,RPL6,RPL7,RPS13,RPS15A,RPS19,RPS5,SEC61B,UCHL5
GO:0042254	ribosome biogenesis	11	270	1.84e-07	MRPL11,RPL23A,RPL24,RPL26,RPL27,RPL34,RPL35A,RPL6,RPL7,RPS19,RPS5
GO:1901575	organic substance catabolic process	23	1609	2.3e-07	BCAT2,DNASE2,GALE,HRSP12,NUDT1,RPL13,RPL17,RPL19,RPL23A,RPL24,RPL26,RPL27,RPL31,RPL34,RPL35A,RPL6,RPL7,RPS13,RPS15A,RPS19,RPS5,SEC61B,UCHL5
GO:0042273	ribosomal large subunit biogenesis	7	68	3.38e-07	MRPL11,RPL23A,RPL24,RPL26,RPL35A,RPL6,RPL7
GO:0044248	cellular catabolic process	23	1646	3.38e-07	BCAT2,DNASE2,HRSP12,NUDT1,PRDX3,RPL13,RPL17,RPL19,RPL23A,RPL24,RPL26,RPL27,RPL31,RPL34,RPL35A,RPL6,RPL7,RPS13,RPS15A,RPS19,RPS5,SEC61B,UCHL5
GO:0009056	catabolic process	24	1859	6.47e-07	BCAT2,DNASE2,GALE,HRSP12,NUDT1,PRDX3,RPL13,RPL17,RPL19,RPL23A,RPL24,RPL26,RPL27,RPL31,RPL34,RPL35A,RPL6,RPL7,RPS13,RPS15A,RPS19,RPS5,SEC61B,UCHL5
GO:0051641	cellular localization	26	2180	6.49e-07	ACOT2,ARF4,CD55,CDC42,CHMP1A,COPZ1,DYNLRB1,RPL13,RPL17,RPL19,RPL23A,RPL24,RPL26,RPL27,RPL31,RPL34,RPL35A,RPL6,RPL7,RPS13,RPS15A,RPS19,RPS5,SEC61B,SRSF3,TMSB4X
GO:0022613	ribonucleoprotein complex biogenesis	12	409	1.04e-06	MRPL11,RPL23A,RPL24,RPL26,RPL27,RPL34,RPL35A,RPL6,RPL7,RPS19,RPS5,XAB2
GO:0006810	transport	36	4130	1.16e-06	A2M,ACOT2,ARF4,ARF5,ATP6V1B2,CD55,CDC42,CHMP1A,COPZ1,DYNLRB1,HLA-B,KRT1,NMT1,PPIF,RPL13,RPL17,RPL19,RPL23A,RPL24,RPL26,RPL27,RPL31,RPL34,RPL35A,RPL6,RPL7,RPS13,RPS15A,RPS19,RPS5,S100A11,SEC61B,SFN,SRSF3,TMSB4X,TXLNA
GO:0044238	primary metabolic process	54	8808	3.12e-06	A2M,ACOT2,ARF4,ATP6V1B2,BCAT2,CD55,CDC42,CHMP1A,DAP3,DNASE2,GALE,HIST1H2BA,HIST1H4F,HNRNPC,HRSP12,IDH3B,IDH3G,KRT1,KRT10,KRT2,MRPL11,MRPL39,MRPL43,MRPS28,NDUFA5,NMT1,NTMT1,NUDT1,PPIF,PPIL3,PRDX3,PUS1,RPL13,RPL17,RPL19,RPL23A,RPL24,RPL26,RPL27,RPL31,RPL34,RPL35A,RPL6,RPL7,RPS13,RPS15A,RPS19,RPS5,SEC61B,SLIRP,SRSF3,SUB1,UCHL5,XAB2
GO:0042255	ribosome assembly	6	58	3.29e-06	MRPL11,RPL23A,RPL24,RPL6,RPS19,RPS5
GO:0010605	negative regulation of macromolecule metabolic process	27	2558	3.41e-06	A2M,CD55,CHMP1A,HIST1H4F,HNRNPC,HRSP12,PRDX3,RPL13,RPL17,RPL19,RPL23A,RPL24,RPL26,RPL27,RPL31,RPL34,RPL35A,RPL6,RPL7,RPS13,RPS15A,RPS19,RPS5,S100A11,SFN,SLIRP,UCHL5
GO:0009892	negative regulation of metabolic process	28	2762	4.07e-06	A2M,CD55,CHMP1A,HIST1H4F,HNRNPC,HRSP12,PPIF,PRDX3,RPL13,RPL17,RPL19,RPL23A,RPL24,RPL26,RPL27,RPL31,RPL34,RPL35A,RPL6,RPL7,RPS13,RPS15A,RPS19,RPS5,S100A11,SFN,SLIRP,UCHL5
GO:0010629	negative regulation of gene expression	21	1670	8.49e-06	A2M,CD55,CHMP1A,HIST1H4F,HRSP12,RPL13,RPL17,RPL19,RPL23A,RPL24,RPL26,RPL27,RPL31,RPL34,RPL35A,RPL6,RPL7,RPS13,RPS15A,RPS19,RPS5
GO:0071704	organic substance metabolic process	54	9135	1.23e-05	A2M,ACOT2,ARF4,ATP6V1B2,BCAT2,CD55,CDC42,CHMP1A,DAP3,DNASE2,GALE,HIST1H2BA,HIST1H4F,HNRNPC,HRSP12,IDH3B,IDH3G,KRT1,KRT10,KRT2,MRPL11,MRPL39,MRPL43,MRPS28,NDUFA5,NMT1,NTMT1,NUDT1,PPIF,PPIL3,PRDX3,PUS1,RPL13,RPL17,RPL19,RPL23A,RPL24,RPL26,RPL27,RPL31,RPL34,RPL35A,RPL6,RPL7,RPS13,RPS15A,RPS19,RPS5,SEC61B,SLIRP,SRSF3,SUB1,UCHL5,XAB2
GO:0051179	localization	39	5233	1.35e-05	A2M,ACOT2,ARF4,ARF5,ATP6V1B2,CD55,CDC42,CHMP1A,COPZ1,DYNLRB1,HIST1H2BA,HLA-B,KRT1,KRT2,NMT1,PPIF,RPL13,RPL17,RPL19,RPL23A,RPL24,RPL26,RPL27,RPL31,RPL34,RPL35A,RPL6,RPL7,RPS13,RPS15A,RPS19,RPS5,S100A11,SEC61B,SFN,SLIRP,SRSF3,TMSB4X,TXLNA
GO:0010467	gene expression	32	3733	1.49e-05	CHMP1A,DAP3,HIST1H2BA,HIST1H4F,HNRNPC,MRPL11,MRPL39,MRPL43,MRPS28,PPIL3,PUS1,RPL13,RPL17,RPL19,RPL23A,RPL24,RPL26,RPL27,RPL31,RPL34,RPL35A,RPL6,RPL7,RPS13,RPS15A,RPS19,RPS5,SLIRP,SRSF3,SUB1,UCHL5,XAB2
GO:0006807	nitrogen compound metabolic process	51	8349	1.69e-05	A2M,ACOT2,ARF4,ATP6V1B2,BCAT2,CD55,CDC42,CHMP1A,DAP3,DNASE2,HIST1H2BA,HIST1H4F,HNRNPC,HRSP12,KRT1,KRT10,KRT2,MRPL11,MRPL39,MRPL43,MRPS28,NDUFA5,NMT1,NTMT1,NUDT1,PPIF,PPIL3,PRDX3,PUS1,RPL13,RPL17,RPL19,RPL23A,RPL24,RPL26,RPL27,RPL31,RPL34,RPL35A,RPL6,RPL7,RPS13,RPS15A,RPS19,RPS5,SEC61B,SLIRP,SRSF3,SUB1,UCHL5,XAB2
GO:0008152	metabolic process	55	9569	2.04e-05	A2M,ACOT2,ARF4,ATP6V1B2,BCAT2,CD55,CDC42,CHMP1A,DAP3,DBT,DNASE2,GALE,HIST1H2BA,HIST1H4F,HNRNPC,HRSP12,IDH3B,IDH3G,KRT1,KRT10,KRT2,MRPL11,MRPL39,MRPL43,MRPS28,NDUFA5,NMT1,NTMT1,NUDT1,PPIF,PPIL3,PRDX3,PUS1,RPL13,RPL17,RPL19,RPL23A,RPL24,RPL26,RPL27,RPL31,RPL34,RPL35A,RPL6,RPL7,RPS13,RPS15A,RPS19,RPS5,SEC61B,SLIRP,SRSF3,SUB1,UCHL5,XAB2
GO:0071840	cellular component organization or biogenesis	39	5342	2.24e-05	A2M,ACOT2,ARF4,CDC42,CHMP1A,DAP3,DNASE2,DYNLRB1,HIST1H2BA,HIST1H4F,KRT1,KRT10,KRT2,KRT9,LIMCH1,MRPL11,MRPL39,MRPL43,MRPS28,NDUFA5,NMT1,NTMT1,PPIF,PRDX3,RPL23A,RPL24,RPL26,RPL27,RPL34,RPL35A,RPL6,RPL7,RPS19,RPS5,SFN,SLIRP,TMSB4X,TPM3,XAB2
GO:0043170	macromolecule metabolic process	47	7453	3.89e-05	A2M,ARF4,CD55,CDC42,CHMP1A,DAP3,DNASE2,HIST1H2BA,HIST1H4F,HNRNPC,HRSP12,KRT1,KRT10,KRT2,MRPL11,MRPL39,MRPL43,MRPS28,NMT1,NTMT1,NUDT1,PPIF,PPIL3,PRDX3,PUS1,RPL13,RPL17,RPL19,RPL23A,RPL24,RPL26,RPL27,RPL31,RPL34,RPL35A,RPL6,RPL7,RPS13,RPS15A,RPS19,RPS5,SEC61B,SLIRP,SRSF3,SUB1,UCHL5,XAB2
GO:0034641	cellular nitrogen compound metabolic process	37	5126	7.52e-05	ACOT2,ATP6V1B2,CHMP1A,DAP3,DNASE2,HIST1H4F,HNRNPC,HRSP12,MRPL11,MRPL39,MRPL43,MRPS28,NDUFA5,NUDT1,PPIL3,PUS1,RPL13,RPL17,RPL19,RPL23A,RPL24,RPL26,RPL27,RPL31,RPL34,RPL35A,RPL6,RPL7,RPS13,RPS15A,RPS19,RPS5,SLIRP,SRSF3,SUB1,UCHL5,XAB2
GO:0048519	negative regulation of biological process	36	4953	9.77e-05	A2M,ARF4,CD55,CDC42,CHMP1A,HIST1H4F,HLA-B,HNRNPC,HRSP12,KRT1,LIMCH1,MT1E,MT1X,PPIF,PRDX3,RPL13,RPL17,RPL19,RPL23A,RPL24,RPL26,RPL27,RPL31,RPL34,RPL35A,RPL6,RPL7,RPS13,RPS15A,RPS19,RPS5,S100A11,SFN,SLIRP,TMSB4X,UCHL5
GO:0044237	cellular metabolic process	51	8797	0.0001	ACOT2,ARF4,ATP6V1B2,BCAT2,CDC42,CHMP1A,DAP3,DNASE2,HIST1H2BA,HIST1H4F,HNRNPC,HRSP12,IDH3B,IDH3G,KRT1,KRT10,KRT2,MRPL11,MRPL39,MRPL43,MRPS28,NDUFA5,NMT1,NTMT1,NUDT1,PPIF,PPIL3,PRDX3,PUS1,RPL13,RPL17,RPL19,RPL23A,RPL24,RPL26,RPL27,RPL31,RPL34,RPL35A,RPL6,RPL7,RPS13,RPS15A,RPS19,RPS5,SEC61B,SLIRP,SRSF3,SUB1,UCHL5,XAB2
GO:0000027	ribosomal large subunit assembly	4	29	0.00014	MRPL11,RPL23A,RPL24,RPL6
GO:0022411	cellular component disassembly	9	364	0.00018	A2M,CHMP1A,DAP3,DNASE2,HIST1H2BA,MRPL11,MRPL39,MRPL43,MRPS28
GO:0022618	ribonucleoprotein complex assembly	7	203	0.00024	MRPL11,RPL23A,RPL24,RPL6,RPS19,RPS5,XAB2
GO:0140053	mitochondrial gene expression	6	137	0.00029	DAP3,MRPL11,MRPL39,MRPL43,MRPS28,PUS1
GO:0044260	cellular macromolecule metabolic process	41	6413	0.0003	ARF4,CDC42,CHMP1A,DAP3,DNASE2,HIST1H2BA,HIST1H4F,KRT1,KRT10,KRT2,MRPL11,MRPL39,MRPL43,MRPS28,NMT1,NTMT1,NUDT1,PPIF,PPIL3,PRDX3,RPL13,RPL17,RPL19,RPL23A,RPL24,RPL26,RPL27,RPL31,RPL34,RPL35A,RPL6,RPL7,RPS13,RPS15A,RPS19,RPS5,SEC61B,SLIRP,SUB1,UCHL5,XAB2
GO:0032984	protein-containing complex disassembly	7	220	0.00038	CHMP1A,DAP3,HIST1H2BA,MRPL11,MRPL39,MRPL43,MRPS28
GO:0034645	cellular macromolecule biosynthetic process	28	3518	0.0004	CHMP1A,DAP3,HIST1H4F,MRPL11,MRPL39,MRPL43,MRPS28,NMT1,RPL13,RPL17,RPL19,RPL23A,RPL24,RPL26,RPL27,RPL31,RPL34,RPL35A,RPL6,RPL7,RPS13,RPS15A,RPS19,RPS5,SLIRP,SUB1,UCHL5,XAB2
GO:0044271	cellular nitrogen compound biosynthetic process	28	3528	0.00042	CHMP1A,DAP3,HIST1H4F,MRPL11,MRPL39,MRPL43,MRPS28,NUDT1,RPL13,RPL17,RPL19,RPL23A,RPL24,RPL26,RPL27,RPL31,RPL34,RPL35A,RPL6,RPL7,RPS13,RPS15A,RPS19,RPS5,SLIRP,SUB1,UCHL5,XAB2
GO:0070125	mitochondrial translational elongation	5	89	0.00047	DAP3,MRPL11,MRPL39,MRPL43,MRPS28
GO:0070126	mitochondrial translational termination	5	91	0.00052	DAP3,MRPL11,MRPL39,MRPL43,MRPS28
GO:0016070	RNA metabolic process	27	3430	0.00071	CHMP1A,HIST1H4F,HNRNPC,HRSP12,PPIL3,PUS1,RPL13,RPL17,RPL19,RPL23A,RPL24,RPL26,RPL27,RPL31,RPL34,RPL35A,RPL6,RPL7,RPS13,RPS15A,RPS19,RPS5,SLIRP,SRSF3,SUB1,UCHL5,XAB2
GO:0006139	nucleobase-containing compound metabolic process	32	4551	0.00087	ACOT2,ATP6V1B2,CHMP1A,DNASE2,HIST1H4F,HNRNPC,HRSP12,NDUFA5,NUDT1,PPIL3,PUS1,RPL13,RPL17,RPL19,RPL23A,RPL24,RPL26,RPL27,RPL31,RPL34,RPL35A,RPL6,RPL7,RPS13,RPS15A,RPS19,RPS5,SLIRP,SRSF3,SUB1,UCHL5,XAB2
GO:0090304	nucleic acid metabolic process	29	3941	0.0011	CHMP1A,DNASE2,HIST1H4F,HNRNPC,HRSP12,NUDT1,PPIL3,PUS1,RPL13,RPL17,RPL19,RPL23A,RPL24,RPL26,RPL27,RPL31,RPL34,RPL35A,RPL6,RPL7,RPS13,RPS15A,RPS19,RPS5,SLIRP,SRSF3,SUB1,UCHL5,XAB2
GO:0009987	cellular process	66	14652	0.0016	A2M,ACOT2,ARF4,ATP6V1B2,BCAT2,CD55,CDC42,CHMP1A,DAP3,DNASE2,DYNLRB1,HIST1H2BA,HIST1H4F,HLA-B,HNRNPC,HRSP12,HSPE1,IDH3B,IDH3G,KRT1,KRT10,KRT2,KRT9,LIMCH1,MRPL11,MRPL39,MRPL43,MRPS28,MT1E,MT1X,NDUFA5,NMT1,NTMT1,NUDT1,PDLIM5,PPIF,PPIL3,PRDX3,PUS1,RPL13,RPL17,RPL19,RPL23A,RPL24,RPL26,RPL27,RPL31,RPL34,RPL35A,RPL6,RPL7,RPS13,RPS15A,RPS19,RPS5,S100A11,SEC61B,SFN,SLIRP,SRSF3,SUB1,TMSB4X,TPM3,TXLNA,UCHL5…
GO:0016043	cellular component organization	34	5163	0.0016	A2M,ACOT2,ARF4,CDC42,CHMP1A,DAP3,DNASE2,DYNLRB1,HIST1H2BA,HIST1H4F,KRT1,KRT10,KRT2,KRT9,LIMCH1,MRPL11,MRPL39,MRPL43,MRPS28,NDUFA5,NMT1,NTMT1,PPIF,PRDX3,RPL23A,RPL24,RPL6,RPS19,RPS5,SFN,SLIRP,TMSB4X,TPM3,XAB2
GO:0018201	peptidyl-glycine modification	2	3	0.0023	NMT1,NTMT1
GO:0043933	protein-containing complex subunit organization	17	1770	0.0029	CHMP1A,DAP3,HIST1H2BA,HIST1H4F,KRT1,KRT10,MRPL11,MRPL39,MRPL43,MRPS28,NDUFA5,RPL23A,RPL24,RPL6,RPS19,RPS5,XAB2
GO:0006996	organelle organization	24	3131	0.0032	ACOT2,CDC42,CHMP1A,DYNLRB1,HIST1H2BA,HIST1H4F,KRT2,KRT9,LIMCH1,MRPL11,NDUFA5,NMT1,NTMT1,PPIF,PRDX3,RPL23A,RPL24,RPL6,RPS19,RPS5,SFN,SLIRP,TMSB4X,TPM3
GO:0006102	isocitrate metabolic process	2	5	0.0045	IDH3B,IDH3G
GO:0010468	regulation of gene expression	30	4533	0.0048	A2M,ARF4,CD55,CHMP1A,HIST1H4F,HNRNPC,HRSP12,PRDX3,RPL13,RPL17,RPL19,RPL23A,RPL24,RPL26,RPL27,RPL31,RPL34,RPL35A,RPL6,RPL7,RPS13,RPS15A,RPS19,RPS5,SERBP1,SLIRP,SRSF3,SUB1,TMSB4X,UCHL5
GO:0044249	cellular biosynthetic process	30	4567	0.0055	BCAT2,CHMP1A,DAP3,HIST1H4F,MRPL11,MRPL39,MRPL43,MRPS28,NMT1,NUDT1,RPL13,RPL17,RPL19,RPL23A,RPL24,RPL26,RPL27,RPL31,RPL34,RPL35A,RPL6,RPL7,RPS13,RPS15A,RPS19,RPS5,SLIRP,SUB1,UCHL5,XAB2
GO:0045684	positive regulation of epidermis development	3	39	0.0077	KRT10,KRT2,SFN
GO:1901576	organic substance biosynthetic process	30	4656	0.0077	BCAT2,CHMP1A,DAP3,HIST1H4F,MRPL11,MRPL39,MRPL43,MRPS28,NMT1,NUDT1,RPL13,RPL17,RPL19,RPL23A,RPL24,RPL26,RPL27,RPL31,RPL34,RPL35A,RPL6,RPL7,RPS13,RPS15A,RPS19,RPS5,SLIRP,SUB1,UCHL5,XAB2
GO:0044085	cellular component biogenesis	20	2556	0.0095	CDC42,CHMP1A,DYNLRB1,HIST1H2BA,HIST1H4F,KRT1,KRT10,MRPL11,NDUFA5,RPL23A,RPL24,RPL26,RPL27,RPL34,RPL35A,RPL6,RPL7,RPS19,RPS5,XAB2
GO:0045916	negative regulation of complement activation	2	9	0.0109	A2M,CD55
GO:0006364	rRNA processing	5	192	0.0115	RPL26,RPL27,RPL35A,RPL7,RPS19
GO:0006396	RNA processing	10	825	0.0124	HNRNPC,PPIL3,PUS1,RPL26,RPL27,RPL35A,RPL7,RPS19,SRSF3,XAB2
GO:0070268	cornification	4	112	0.0127	KRT1,KRT10,KRT2,KRT9
GO:2000258	negative regulation of protein activation cascade	2	10	0.0127	A2M,CD55
GO:0002698	negative regulation of immune effector process	4	113	0.0128	A2M,CD55,HLA-B,RPS19
GO:0034622	cellular protein-containing complex assembly	10	832	0.0128	HIST1H2BA,HIST1H4F,MRPL11,NDUFA5,RPL23A,RPL24,RPL6,RPS19,RPS5,XAB2
GO:0045824	negative regulation of innate immune response	3	49	0.013	A2M,HLA-B,RPS19
GO:0003334	keratinocyte development	2	11	0.0143	KRT2,SFN
GO:0051290	protein heterotetramerization	3	52	0.0151	HIST1H4F,KRT1,KRT10
GO:0018208	peptidyl-proline modification	3	55	0.0174	NTMT1,PPIF,PPIL3
GO:0046686	response to cadmium ion	3	56	0.018	MT1E,MT1X,NUDT1
GO:0018149	peptide cross-linking	3	59	0.0204	KRT1,KRT10,KRT2
GO:0031424	keratinization	5	225	0.0204	KRT1,KRT10,KRT2,KRT9,SFN
GO:0034470	ncRNA processing	6	340	0.0214	PUS1,RPL26,RPL27,RPL35A,RPL7,RPS19
GO:0050777	negative regulation of immune response	4	136	0.0225	A2M,CD55,HLA-B,RPS19
GO:0019222	regulation of metabolic process	36	6516	0.025	A2M,ARF4,ATP6V1B2,CD55,CHMP1A,HIST1H4F,HNRNPC,HRSP12,HSPE1,LIMCH1,PPIF,PRDX3,RPL13,RPL17,RPL19,RPL23A,RPL24,RPL26,RPL27,RPL31,RPL34,RPL35A,RPL6,RPL7,RPS13,RPS15A,RPS19,RPS5,S100A11,SERBP1,SFN,SLIRP,SRSF3,SUB1,TMSB4X,UCHL5
GO:0010155	regulation of proton transport	2	16	0.0253	PPIF,TMSB4X
GO:0000028	ribosomal small subunit assembly	2	17	0.028	RPS19,RPS5
GO:0060255	regulation of macromolecule metabolic process	34	6072	0.0291	A2M,ARF4,CD55,CHMP1A,HIST1H4F,HNRNPC,HRSP12,HSPE1,LIMCH1,PRDX3,RPL13,RPL17,RPL19,RPL23A,RPL24,RPL26,RPL27,RPL31,RPL34,RPL35A,RPL6,RPL7,RPS13,RPS15A,RPS19,RPS5,S100A11,SERBP1,SFN,SLIRP,SRSF3,SUB1,TMSB4X,UCHL5
GO:0046902	regulation of mitochondrial membrane permeability	3	71	0.0318	NMT1,PPIF,SFN
GO:0071294	cellular response to zinc ion	2	19	0.0335	MT1E,MT1X
GO:0072376	protein activation cascade	3	74	0.0351	A2M,CD55,KRT1
GO:0051262	protein tetramerization	4	157	0.0352	HIST1H4F,KRT1,KRT10,RPS19
GO:0070925	organelle assembly	8	666	0.037	CHMP1A,DYNLRB1,MRPL11,RPL23A,RPL24,RPL6,RPS19,RPS5
GO:0045109	intermediate filament organization	2	22	0.0417	KRT2,KRT9
GO:0006890	retrograde vesicle-mediated transport, Golgi to endoplasmic reticulum	3	81	0.0429	ARF4,ARF5,COPZ1
GO:2001235	positive regulation of apoptotic signaling pathway	4	171	0.0453	NMT1,PPIF,RPL26,SFN
