# Supplementary material for: Protective Effect of Dictyophora Polysaccharides on Sodium Arsenite-Induced Hepatotoxicity: A Proteomics Study
Source: Front Pharmacol. 2021 Nov 26;12:749035. doi: 10.3389/fphar.2021.749035 (PMC8660860; doi:10.3389/fphar.2021.749035)
Supplement: Supplementary file 7 [file Table4.XLSX]

## Sheet: Sheet1
	Table S4 The molecular Function (GO) associated with the differentially expressed proteins in the As/Ctrl group.
#term ID	Term description	Observed gene count	Background gene count	False discovery rate	Matching proteins
GO:0005515	protein binding	36	6605	0.0088	ACAT1,ACOT2,ALB,ALDOA,ALPI,ANXA1,ANXA11,ATPIF1,CLU,CRK,CUTA,DNAJC9,EIF5A,HNRNPA2B1,HNRNPC,HSPE1,ITGB4,KRT2,LDHA,LIN7C,MDN1,MFF,MIF,PAFAH1B2,PDLIM5,PKM,PPME1,S100A11,S100A4,SFN,SIN3A,STAT5B,STMN1,TAF6,TPI1,VBP1
GO:0048306	calcium-dependent protein binding	4	60	0.0088	ANXA1,ANXA11,S100A11,S100A4
GO:0004035	alkaline phosphatase activity	2	4	0.0138	ALPI,ALPL
GO:0004864	protein phosphatase inhibitor activity	3	35	0.016	PPME1,PPP1R10,PPP1R2
GO:0042802	identical protein binding	15	1754	0.016	ACAT1,ALB,ALDOA,ANXA1,ATPIF1,HNRNPA2B1,HNRNPC,LDHA,MFF,MIF,PAFAH1B2,PKM,S100A11,S100A4,SFN
GO:1990247	N6-methyladenosine-containing RNA binding	2	7	0.016	HNRNPA2B1,HNRNPC
GO:0004857	enzyme inhibitor activity	6	388	0.0405	ANXA1,ATPIF1,PPME1,PPP1R10,PPP1R2,SFN
GO:0005488	binding	48	11878	0.0405	ACAT1,ACOT2,ALB,ALDOA,ALPI,ALPL,ANPEP,ANXA1,ANXA11,ATPIF1,CLU,CRK,CUTA,DNAJC9,DNASE2,EIF5A,GTF3C4,HNRNPA2B1,HNRNPC,HSPE1,IDH3B,ITGB4,KRT2,LDHA,LIN7C,MDN1,MFF,MIF,MMAB,PAFAH1B2,PDLIM5,PGK1,PKM,POLDIP2,PPIF,PPME1,PPP1R10,S100A11,S100A4,SFN,SIN3A,STAT5B,STMN1,TAF6,TPI1,TUBB6,VBP1,ZYX
GO:0008092	cytoskeletal protein binding	9	882	0.0405	ALDOA,CLU,CRK,KRT2,LIN7C,PDLIM5,S100A4,STMN1,VBP1
GO:0016407	acetyltransferase activity	3	64	0.0405	ACAT1,GTF3C4,PAFAH1B2
GO:0016853	isomerase activity	4	147	0.0405	MIF,PPIF,PPIL3,TPI1
GO:0044548	S100 protein binding	2	14	0.0405	ANXA11,S100A11
