# Supplementary material for: Protective Effect of Dictyophora Polysaccharides on Sodium Arsenite-Induced Hepatotoxicity: A Proteomics Study
Source: Front Pharmacol. 2021 Nov 26;12:749035. doi: 10.3389/fphar.2021.749035 (PMC8660860; doi:10.3389/fphar.2021.749035)
Supplement: Supplementary file 10 [file Table10.XLSX]

## Sheet: Sheet1
		Table S10 The GO (gene ontology) annotation associated with the reversed proteins in this study.
	#term ID	Term description	Observed gene count	Background gene count	False discovery rate	Matching proteins
biological process (BP)	GO:0003334	keratinocyte development	2	11	0.0241	KRT2,SFN
Cellular Component (GO	GO:0005759	mitochondrial matrix	5	463	0.0018	ACOT2,HSPE1,IDH3B,MRPS28,PPIF
	GO:0005739	mitochondrion	7	1531	0.0026	ACOT2,HSPE1,IDH3B,MRPS28,PPIF,SFN,SLIRP
	GO:0044444	cytoplasmic part	13	9377	0.0236	ACOT2,COPZ1,DNASE2,HNRNPC,HSPE1,IDH3B,KRT2,MRPS28,PDLIM5,PPIF,S100A11,SFN,SLIRP
	GO:0043229	intracellular organelle	14	12193	0.0369	ACOT2,COPZ1,DNASE2,HNRNPC,HSPE1,IDH3B,KRT2,MRPS28,PDLIM5,PPIF,PPIL3,S100A11,SFN,SLIRP
	GO:0071013	catalytic step 2 spliceosome	2	99	0.0403	HNRNPC,PPIL3
	GO:1990904	ribonucleoprotein complex	4	770	0.0403	HNRNPC,MRPS28,PPIL3,SLIRP
Molecular Function (GO)	GO:0003755	peptidyl-prolyl cis-trans isomerase activity	2	39	0.0364	PPIF,PPIL3
