# Supplementary material for: Protective Effect of Dictyophora Polysaccharides on Sodium Arsenite-Induced Hepatotoxicity: A Proteomics Study
Source: Front Pharmacol. 2021 Nov 26;12:749035. doi: 10.3389/fphar.2021.749035 (PMC8660860; doi:10.3389/fphar.2021.749035)
Supplement: Supplementary file 11 [file Table5.XLSX]

## Sheet: Table S4
		Table S5 The pathways associated with the differentially expressed proteins in the As/Ctrl group .
	#term ID	Term description	Observed gene count	Background gene count	False discovery rate	Matching proteins
KEGG pathways	hsa00010	Glycolysis / Gluconeogenesis	5	68	0.00018	ALDOA,LDHA,PGK1,PKM,TPI1
	hsa01200	Carbon metabolism	6	116	0.00018	ACAT1,ALDOA,IDH3B,PGK1,PKM,TPI1
	hsa01230	Biosynthesis of amino acids	5	72	0.00018	ALDOA,IDH3B,PGK1,PKM,TPI1
	hsa01100	Metabolic pathways	13	1250	0.0021	ACAT1,ACOT2,ALDOA,ALPI,ALPL,ANPEP,IDH3B,LDHA,MMAB,PAFAH1B2,PGK1,PKM,TPI1
	hsa00620	Pyruvate metabolism	3	39	0.0052	ACAT1,LDHA,PKM
	hsa00730	Thiamine metabolism	2	14	0.0163	ALPI,ALPL
	hsa00790	Folate biosynthesis	2	26	0.0429	ALPI,ALPL
	hsa04066	HIF-1 signaling pathway	3	98	0.0429	ALDOA,LDHA,PGK1
	hsa00051	Fructose and mannose metabolism	2	33	0.049	ALDOA,TPI1
	hsa00640	Propanoate metabolism	2	32	0.049	ACAT1,LDHA
Reactome Pathways	HSA-70263	Gluconeogenesis	3	33	0.0484	ALDOA,PGK1,TPI1
