# Supplementary material for: Protective Effect of Dictyophora Polysaccharides on Sodium Arsenite-Induced Hepatotoxicity: A Proteomics Study
Source: Front Pharmacol. 2021 Nov 26;12:749035. doi: 10.3389/fphar.2021.749035 (PMC8660860; doi:10.3389/fphar.2021.749035)
Supplement: Supplementary file 12 [file Table7.XLSX]

## Sheet: Sheet1
	Table S7 The ellular component (GO) associated with the differentially expressed proteins in the DIP+As/ As group.
#term ID	Term description	Observed gene count	Background gene count	False discovery rate
GO:0005840	ribosome	16	201	1.64e-14	DAP3,MRPL11,MRPL39,MRPL43,MRPS28,RPL13,RPL19,RPL24,RPL26,RPL27,RPL31,RPL6,RPS13,RPS15A,RPS19,RPS5
GO:0044391	ribosomal subunit	13	152	3.8e-12	DAP3,MRPL11,MRPL39,MRPL43,MRPS28,RPL19,RPL24,RPL31,RPL6,RPS13,RPS15A,RPS19,RPS5
GO:1990904	ribonucleoprotein complex	22	770	3.8e-12	CDC42,DAP3,HNRNPC,MRPL11,MRPL39,MRPL43,MRPS28,PPIL3,RPL13,RPL19,RPL24,RPL26,RPL27,RPL31,RPL6,RPL7,RPS13,RPS15A,RPS19,RPS5,SLIRP,XAB2
GO:0044444	cytoplasmic part	64	9377	4.67e-12	A2M,ACOT2,ARF4,ARF5,ATP6V1B2,BCAT2,CD55,CDC42,CHMP1A,COPZ1,DAP3,DBT,DNASE2,DYNLRB1,GALE,HLA-B,HNRNPC,HRSP12,HSPE1,IDH3B,IDH3G,KRT1,KRT10,KRT2,KRT9,MRPL11,MRPL39,MRPL43,MRPS28,MT1E,MT1X,NDUFA5,NMT1,NTMT1,NUDT1,PDLIM5,PPIF,PRDX3,PUS1,RPL13,RPL17,RPL19,RPL23A,RPL24,RPL26,RPL27,RPL31,RPL34,RPL35A,RPL6,RPL7,RPS13,RPS15A,RPS19,RPS5,S100A11,SEC61B,SERBP1,SFN,SLIRP,TMSB4X,TPM3,TXLNA,UCHL5
GO:0022626	cytosolic ribosome	10	78	4.41e-11	RPL13,RPL19,RPL24,RPL26,RPL31,RPL6,RPS13,RPS15A,RPS19,RPS5
GO:0005759	mitochondrial matrix	16	463	5.89e-10	ACOT2,BCAT2,DAP3,DBT,HRSP12,HSPE1,IDH3B,IDH3G,MRPL11,MRPL39,MRPL43,MRPS28,NUDT1,PPIF,PRDX3,PUS1
GO:0044424	intracellular part	71	13996	2.17e-09	A2M,ACOT2,ARF4,ARF5,ATP6V1B2,BCAT2,CD55,CDC42,CHMP1A,COPZ1,DAP3,DBT,DNASE2,DYNLRB1,GALE,HIST1H2BA,HIST1H4F,HLA-B,HNRNPC,HRSP12,HSPE1,IDH3B,IDH3G,KRT1,KRT10,KRT2,KRT9,LIMCH1,MRPL11,MRPL39,MRPL43,MRPS28,MT1E,MT1X,NDUFA5,NMT1,NTMT1,NUDT1,PDLIM5,PPIF,PPIL3,PRDX3,PUS1,RPL13,RPL17,RPL19,RPL23A,RPL24,RPL26,RPL27,RPL31,RPL34,RPL35A,RPL6,RPL7,RPS13,RPS15A,RPS19,RPS5,S100A11,SEC61B,SERBP1,SFN,SLIRP,SRSF3,S…
GO:0005737	cytoplasm	65	11238	7.39e-09	A2M,ACOT2,ARF4,ARF5,ATP6V1B2,BCAT2,CD55,CDC42,CHMP1A,COPZ1,DAP3,DBT,DNASE2,DYNLRB1,GALE,HLA-B,HNRNPC,HRSP12,HSPE1,IDH3B,IDH3G,KRT1,KRT10,KRT2,KRT9,MRPL11,MRPL39,MRPL43,MRPS28,MT1E,MT1X,NDUFA5,NMT1,NTMT1,NUDT1,PDLIM5,PPIF,PRDX3,PUS1,RPL13,RPL17,RPL19,RPL23A,RPL24,RPL26,RPL27,RPL31,RPL34,RPL35A,RPL6,RPL7,RPS13,RPS15A,RPS19,RPS5,S100A11,SEC61B,SERBP1,SFN,SLIRP,SRSF3,TMSB4X,TPM3,TXLNA,UCHL5
GO:0044445	cytosolic part	11	195	7.39e-09	RPL13,RPL19,RPL24,RPL26,RPL31,RPL6,RPS13,RPS15A,RPS19,RPS5,UCHL5
GO:0043229	intracellular organelle	66	12193	9.25e-08	A2M,ACOT2,ARF4,ARF5,ATP6V1B2,BCAT2,CD55,CDC42,CHMP1A,COPZ1,DAP3,DBT,DNASE2,DYNLRB1,HIST1H2BA,HIST1H4F,HLA-B,HNRNPC,HRSP12,HSPE1,IDH3B,IDH3G,KRT1,KRT10,KRT2,KRT9,LIMCH1,MRPL11,MRPL39,MRPL43,MRPS28,MT1E,MT1X,NDUFA5,NMT1,NTMT1,NUDT1,PDLIM5,PPIF,PPIL3,PRDX3,PUS1,RPL13,RPL19,RPL23A,RPL24,RPL26,RPL27,RPL31,RPL34,RPL6,RPS13,RPS15A,RPS19,RPS5,S100A11,SEC61B,SERBP1,SFN,SLIRP,SRSF3,SUB1,TMSB4X,TPM3,UCHL5,X…
GO:0005829	cytosol	41	4958	1.96e-07	A2M,ACOT2,ARF4,ATP6V1B2,CDC42,COPZ1,GALE,HNRNPC,HRSP12,KRT1,KRT10,KRT2,KRT9,NMT1,NTMT1,NUDT1,PDLIM5,PRDX3,RPL13,RPL17,RPL19,RPL23A,RPL24,RPL26,RPL27,RPL31,RPL34,RPL35A,RPL6,RPL7,RPS13,RPS15A,RPS19,RPS5,SEC61B,SERBP1,SFN,TMSB4X,TPM3,TXLNA,UCHL5
GO:0015934	large ribosomal subunit	7	87	1.05e-06	MRPL11,MRPL39,MRPL43,RPL19,RPL24,RPL31,RPL6
GO:0005739	mitochondrion	21	1531	1.5e-06	ACOT2,BCAT2,DAP3,DBT,HRSP12,HSPE1,IDH3B,IDH3G,MRPL11,MRPL39,MRPL43,MRPS28,NDUFA5,NMT1,NUDT1,PPIF,PRDX3,PUS1,SFN,SLIRP,UCHL5
GO:0044429	mitochondrial part	17	1015	2.12e-06	ACOT2,BCAT2,DAP3,DBT,HRSP12,HSPE1,IDH3B,IDH3G,MRPL11,MRPL39,MRPL43,MRPS28,NDUFA5,NUDT1,PPIF,PRDX3,PUS1
GO:0015935	small ribosomal subunit	6	66	4.24e-06	DAP3,MRPS28,RPS13,RPS15A,RPS19,RPS5
GO:0043232	intracellular non-membrane-bounded organelle	34	4005	4.24e-06	CDC42,CHMP1A,DAP3,DBT,DYNLRB1,HIST1H2BA,HIST1H4F,HNRNPC,IDH3G,KRT1,KRT10,KRT2,KRT9,LIMCH1,MRPL11,MRPL39,MRPL43,MRPS28,PDLIM5,RPL13,RPL19,RPL24,RPL26,RPL27,RPL31,RPL6,RPS13,RPS15A,RPS19,RPS5,SUB1,TMSB4X,TPM3,UCHL5
GO:0044446	intracellular organelle part	53	8882	8.51e-06	A2M,ACOT2,BCAT2,CD55,CDC42,CHMP1A,COPZ1,DAP3,DBT,DYNLRB1,HIST1H2BA,HIST1H4F,HLA-B,HNRNPC,HRSP12,HSPE1,IDH3B,IDH3G,KRT1,KRT10,KRT2,KRT9,LIMCH1,MRPL11,MRPL39,MRPL43,MRPS28,NDUFA5,NTMT1,NUDT1,PPIF,PPIL3,PRDX3,PUS1,RPL13,RPL19,RPL24,RPL26,RPL27,RPL31,RPL6,RPS13,RPS15A,RPS19,RPS5,S100A11,SEC61B,SRSF3,SUB1,TMSB4X,TPM3,UCHL5,XAB2
GO:0032991	protein-containing complex	36	4792	2.53e-05	ATP6V1B2,CDC42,CHMP1A,COPZ1,DAP3,DBT,DYNLRB1,HIST1H2BA,HIST1H4F,HLA-B,HNRNPC,MRPL11,MRPL39,MRPL43,MRPS28,NDUFA5,PPIF,PPIL3,PRDX3,RPL13,RPL19,RPL24,RPL26,RPL27,RPL31,RPL6,RPL7,RPS13,RPS15A,RPS19,RPS5,SEC61B,SLIRP,SUB1,UCHL5,XAB2
GO:0098798	mitochondrial protein complex	8	251	5.27e-05	DAP3,DBT,MRPL11,MRPL39,MRPL43,MRPS28,NDUFA5,PPIF
GO:0042788	polysomal ribosome	4	30	7.97e-05	RPL19,RPL24,RPL31,RPL6
GO:0022625	cytosolic large ribosomal subunit	4	32	9.69e-05	RPL19,RPL24,RPL31,RPL6
GO:0022627	cytosolic small ribosomal subunit	4	38	0.00017	RPS13,RPS15A,RPS19,RPS5
GO:0043231	intracellular membrane-bounded organelle	55	10365	0.00019	ACOT2,ARF4,ARF5,ATP6V1B2,BCAT2,CD55,CDC42,CHMP1A,COPZ1,DAP3,DBT,DNASE2,HIST1H2BA,HIST1H4F,HLA-B,HNRNPC,HRSP12,HSPE1,IDH3B,IDH3G,MRPL11,MRPL39,MRPL43,MRPS28,MT1E,MT1X,NDUFA5,NMT1,NTMT1,NUDT1,PPIF,PPIL3,PRDX3,PUS1,RPL13,RPL23A,RPL24,RPL26,RPL27,RPL34,RPL6,RPS13,RPS15A,RPS19,RPS5,S100A11,SEC61B,SERBP1,SFN,SLIRP,SRSF3,SUB1,TMSB4X,UCHL5,XAB2
GO:0005761	mitochondrial ribosome	5	86	0.0002	DAP3,MRPL11,MRPL39,MRPL43,MRPS28
GO:0070013	intracellular organelle lumen	35	5162	0.00031	A2M,ACOT2,BCAT2,CHMP1A,DAP3,DBT,HIST1H2BA,HIST1H4F,HNRNPC,HRSP12,HSPE1,IDH3B,IDH3G,KRT1,MRPL11,MRPL39,MRPL43,MRPS28,NTMT1,NUDT1,PPIF,PRDX3,PUS1,RPL13,RPL26,RPS13,RPS15A,RPS19,RPS5,S100A11,SRSF3,SUB1,TMSB4X,UCHL5,XAB2
GO:0043227	membrane-bounded organelle	57	11244	0.00039	A2M,ACOT2,ARF4,ARF5,ATP6V1B2,BCAT2,CD55,CDC42,CHMP1A,COPZ1,DAP3,DBT,DNASE2,HIST1H2BA,HIST1H4F,HLA-B,HNRNPC,HRSP12,HSPE1,IDH3B,IDH3G,KRT1,MRPL11,MRPL39,MRPL43,MRPS28,MT1E,MT1X,NDUFA5,NMT1,NTMT1,NUDT1,PPIF,PPIL3,PRDX3,PUS1,RPL13,RPL23A,RPL24,RPL26,RPL27,RPL34,RPL6,RPS13,RPS15A,RPS19,RPS5,S100A11,SEC61B,SERBP1,SFN,SLIRP,SRSF3,SUB1,TMSB4X,UCHL5,XAB2
GO:0005762	mitochondrial large ribosomal subunit	3	53	0.0091	MRPL11,MRPL39,MRPL43
GO:0005743	mitochondrial inner membrane	7	456	0.0111	DAP3,MRPL11,MRPL39,MRPL43,MRPS28,NDUFA5,PPIF
GO:0001533	cornified envelope	3	64	0.0142	KRT1,KRT10,KRT2
GO:0005791	rough endoplasmic reticulum	3	74	0.0204	RPL27,RPL6,SEC61B
GO:0030867	rough endoplasmic reticulum membrane	2	23	0.0263	RPL27,SEC61B
GO:0005763	mitochondrial small ribosomal subunit	2	29	0.0393	DAP3,MRPS28
GO:0005882	intermediate filament	4	194	0.0393	KRT1,KRT10,KRT2,KRT9
GO:0071013	catalytic step 2 spliceosome	3	99	0.0396	HNRNPC,PPIL3,XAB2
